# Supplementary material for: Detection of Circulating VZV-Glycoprotein E-Specific Antibodies by Chemiluminescent Immunoassay (CLIA) for Varicella–Zoster Diagnosis
Source: Pathogens. 2022 Jan 5;11(1):66. doi: 10.3390/pathogens11010066 (PMC8778750; doi:10.3390/pathogens11010066)
Supplement: Supplementary file 1 [file pathogens-11-00066-s001.zip]

Archive with 1 entries (1 files):
- pathogens-1437564-supplementary.pdf
